# Supplementary material for: Feeding Recovery in Post-PICU Patients: A Case Series in an Intensive Feeding Program
Source: Nutrients. 2026 Apr 20;18(8):1291. doi: 10.3390/nu18081291 (PMC13118444; doi:10.3390/nu18081291)
Supplement: Supplementary file 1 [file nutrients-18-01291-s001.zip]

Archive with 1 entries (1 files):
- nutrients-4220124-supplementary.pdf
